# Supplementary material for: Synthesis and Antimicrobial, Anticancer and Anti-Oxidant Activities of Novel 2,3-Dihydropyrido[2,3-d]pyrimidine-4-one and Pyrrolo[2,1-b][1,3]benzothiazole Derivatives via Microwave-Assisted Synthesis
Source: Molecules. 2022 Feb 12;27(4):1246. doi: 10.3390/molecules27041246 (PMC8880104; doi:10.3390/molecules27041246)
Supplement: Supplementary file 1 [file molecules-27-01246-s001.zip]

Archive with 1 entries (1 files):
- molecules-1570475-Supplementary.pdf
